# Supplementary material for: Improved methane mitigation potential and modulated methane cycling microbial communities in arable soil by compost addition
Source: ISME Commun. 2025 May 29;5(1):ycaf139. doi: 10.1093/ismeco/ycaf139 (PMC12395338; doi:10.1093/ismeco/ycaf139)
Supplement: Supplemental_tables_ycaf139 [file supplemental_tables_ycaf139.xlsx]

## Sheet: Table S1
	Table S1. Primers and PCR conditions used for qPCR.
	Gene	Primer set	Forward primer ('5-'3)	Reverse primer ('5-'3)	PCR reaction mix composition	PCR conditions	PCR-product length (bp)	References
	Bacterial 16S rRNA gene	Eub338 / Eub518	ACTCCTACGGGAGGCAGCAG	ATTACCGCGGCTGCTGG	7.5 μL iTaq; 0.75 μL per primer (5 pmol μL-1); 0.75 μL BSA; 2.5 μL template DNA; 2.75 μL MilliQ	95°C/3min, 40 cycles (95°C/10sec, 53°C/10sec, 72°C/25sec), 60 to 95°C (+1°C/sec) for denaturation curve.	180	Fierer et al. (2005)
	pmoA total	A189F / mb661r	GGNGACTGGGACTTCTGG	CCGGMGCAACGTCYTTACC	10 μL SYBR; 3.5 μL per primer (7 pmol μL-1); 1 μL BSA; 2 μL template DNA	95°C/3min, 45 cycles (95°C/10sec, 58°C/15sec, 72°C/25sec, 82°C/10sec), 70 to 99°C (+1°C/sec) for denaturation curve.	472	Costello & Lidstrom (1999); Kolb et al. (2003)
	pmoA type Ib	A189F / mc468r	GGNGACTGGGACTTCTGG	GCSGTGAACAGGTAGCTGCC	10 μL SYBR; 3.5 μL per primer (4 pmol μL-1); 1 μL BSA; 2 μL template DNA	95°C/3min, 45 cycles (95°C/10sec, 64°C/10sec, 72°C/25sec, 85°C/8sec), 70 to 99°C (+1°C/sec) for denaturation curve.	299	Kolb et al. (2003)
	pmoA type II	II223F / II646R	CGTCGTATGTGGCCGAC	CGTGCCGCGCTCGACCATGYG	10 μL SYBR; 3.5 μL per primer (3 pmol μL-1); 1 μL BSA; 2 μL template DNA	95°C/3min, 45 cycles (95°C/10sec, 60°C/10sec, 72°C/25sec, 87°C/8sec), 70 to 99°C (+1°C/sec) for denaturation curve.	444	Kolb et al. (2003)
	mcrA	mlas / mcrA-rev	GGTGGTGTMGGDTTCACMCARTA	CGTTCATBGCGTAGTTVGGRTAGT	10 μL SYBR; 3.5 μL per primer (Fw: 4 pmol μL-1, Rv: 5 pmol μL-1); 1 μL BSA; 2 μL template DNA	95°C/3min, 40 cycles (95°C/10sec, 60°C/10sec, 72°C/25sec), 65 to 95°C (+1°C/sec) for denaturation curve.	645	Steinberg & Regan (2008)
	Costello, A. M., & Lidstrom, M. E. (1999). Molecular Characterization of Functional and Phylogenetic Genes from Natural Populations of Methanotrophs in Lake Sediments. Applied and Environmental Microbiology, 65(11), 5066. https://doi.org/10.1128/AEM.65.11.5066-5074.1999
	Fierer, N., Jackson, J. A., Vilgalys, R., & Jackson, R. B. (2005). Assessment of soil microbial community structure by use of taxon-specific quantitative PCR assays. Applied and Environmental Microbiology, 71(7), 4117–4120. https://doi.org/10.1128/AEM.71.7.4117-4120.2005
	Kolb, S., Knief, C., Stubner, S., & Conrad, R. (2003). Quantitative detection of methanotrophs in soil by novel pmoA-targeted real-time PCR assays. Applied and Environmental Microbiology, 69(5), 2423–2429. https://doi.org/10.1128/AEM.69.5.2423-2429.2003
	Steinberg, L. M., & Regan, J. M. (2008). Phylogenetic comparison of the methanogenic communities from an acidic, oligotrophic fen and an anaerobic digester treating municipal wastewater sludge. Applied and Environmental Microbiology, 74(21), 6663–6671. https://doi.org/10.1128/AEM.00553-08

## Sheet: Table S2
	Table S2. Amplification efficiencies for all qPCR reactions
	Gene	Primer set	Amplification efficiency	R2
	Bacterial 16S rRNA gene	Eub338 / Eub518	89.24 - 93.12 %	0.990 - 0.999
	pmoA total	A189F / mb661r	91.10 - 100.71%	0.992 - 1.000
	pmoA type Ib	A189F / mc468r	89.46- 97.59 %	0.968 - 0.999
	pmoA type II	II223F / II646R	74.56 - 84.95 %	0.995 - 0.999
	mcrA	mlas / mcrA-rev	77.92 - 85.06 %	0.988 - 0.999

## Sheet: Table S3
	Table S3. Primers used for amplicon sequencing analysis.
	Gene	Primer	Primer sequence ('5-'3)	PCR-product length (bp)	References
	Bacterial 16S rRNA gene	515F	GTGCCAGCMGCCGCGGTAA		Caporaso et al. (2011)
		806R	GGACTACHVGGGTWTCTAAT	291
	pmoA (nested mulitplex-reverse approach	A189F	GGNGACTGGGACTTCTGG		Deng et al. (2019)
		A682R	GAASGCNGAGAAGAASGC
		mb661r	CCGGMGCAACGTCYTTACC	472
		A650R	ACGTCCTTACCGAAGGT	461
	mcrA	mlas	GGTGGTGTMGGDTTCACMCARTA		Steinberg & Regan (2008)
		mcrA-rev	CGTTCATBGCGTAGTTVGGRTAGT	645
	Caporaso, J. G., Lauber, C. L., Walters, W. A., Berg-Lyons, D., Lozupone, C. A., Turnbaugh, P. J., Fierer, N., & Knight, R. (2011). Global patterns of 16S rRNA diversity at a depth of millions of sequences per sample. Proceedings of the National Academy of Sciences, 108, 4516–4522. https://doi.org/10.1073/pnas.100008010
	Deng, Y., Che, R., Wang, F., Conrad, R., Dumont, M., Yun, J., Wu, Y., Hu, A., Fang, J., Xu, Z., Cui, X., & Wang, Y. (2019). Upland Soil Cluster Gamma dominates methanotrophic communities in upland grassland soils. Science of The Total Environment, 670, 826–836. https://doi.org/10.1016/J.SCITOTENV.2019.03.299
	Steinberg, L. M., & Regan, J. M. (2008). Phylogenetic comparison of the methanogenic communities from an acidic, oligotrophic fen and an anaerobic digester treating municipal wastewater sludge. Applied and Environmental Microbiology, 74(21), 6663–6671. https://doi.org/10.1128/AEM.00553-08

## Sheet: Table S4
	Table S4. Physicochemical properties of soils of visited field sites. N.D. indicates that the respective chemical compound was not detected. An asterisk indicates a significant difference between the organic-amended and unamended soil (paired t-test; * p≤0.05; ** p≤0.01; *** p≤0.001).
	Layer	Location	Practice	Treatment	Gravimetric moisture content (%)	Moisture content (% WHC)	Organic matter content (%)	pH	(NO3- + NO2)-N (mg/kg)	NH4+-N (mg/kg)	Al (mg/kg)	Cu (µg/kg)	Fe (µg/kg)	K (mg/kg)	Mg (mg/kg)	Mn (mg/kg)	Mo (µg/kg)	Na (mg/kg)	Ni (µg/kg)	P (mg/kg)	S (mg/kg)	Zn (mg/kg)
	Whole soil layer (0-15 cm depth)	Vredepeel, the Netherlands	No-tillage	Organic-amended	17.7 ± 1.4	67.8 ± 3.4	4.9 ± 0.1	6.74 ± 0.08	32.4 ± 6.1	14.5 ± 2.6	0.8 ± 0.4	77.6 ± 42.9	417.0 ± 262.7	328.1 ± 135.1	163.5 ± 14.3	2.0 ± 1.0	20.2 ± 10.8	85.5 ± 35.8	22.2 ± 5.1	2.5 ± 0.5	28.3 ± 11.3	0.4 ± 0.1
				Unamended	17.1 ± 1.1	70.3 ± 4.4	4.6 ± 0.4	6.65 ± 0.08	29.0 ± 11.6	12.6 ± 10.8	1.4 ± 1.3	80.6 ± 37.9	580.9 ± 403.2	334.8 ± 126.0	163.9 ± 16.8	2.0 ± 0.7	15.6 ± 6.8	86.6 ± 30.6	21.7 ± 7.3	2.5 ± 0.5	29.0 ± 13.5	0.4 ± 0.1
			Tillage	Organic-amended	12.9 ± 1.9	47.2 ± 7.9	4.8 ± 0.4	6.54 ± 0.17	53.8 ± 22.7	27.3 ± 24.6	0.7 ± 0.3	71.7 ± 27.9	344.3 ± 127.6	257.4 ± 86.6	172.3 ± 20.5	1.4 ± 0.5	9.0 ± 2.9	80.2 ± 23.8	17.7 ± 0.0	2.3 ± 0.1	34.5 ± 13.1	0.5 ± 0.1
				Unamended	12.2 ± 1.0	46.2 ± 5.6	4.3 ± 0.4	6.49 ± 0.17	43.4 ± 20.7	16.9 ± 9.7	1.2 ± 0.5	96.7 ± 81.6	520.8 ± 412.7	336.7 ± 188.3	166.7 ± 16.9	2.2 ± 1.1	15.3 ± 4.0	95.8 ± 50.2	24.1 ± 11.5	2.6 ± 0.5	44.4 ± 31.5	0.6 ± 0.1
		Valthermond, the Netherlands	No-tillage	Organic-amended	21.9 ± 4.2	43.9 ± 2.5	12.2 ± 3.0	5.84 ± 0.24	5.4 ± 1.0	4.8 ± 1.1	1.6 ± 0.8	33.4 ± 6.0	577.8 ± 173.7	58.7 ± 30.9	114.5 ± 20.8	3.5 ± 2.4	6.7 ± 1.4	79.2 ± 19.3	24.1 ± 6.5	8.3 ± 1.6	5.7 ± 1.1	2.2 ± 0.6
				Unamended	19.6 ± 2.2	41.8 ± 1.1	11.0 ± 1.7	5.66 ± 0.06	3.7 ± 0.5	3.6 ± 0.3	2.2 ± 0.4	26.7 ± 6.2	571.9 ± 57.7	36.8 ± 9.4	109.5 ± 12.4	4.6 ± 0.7	4.2 ± 0.0	57.8 ± 7.1	24.3 ± 1.5	7.2 ± 0.4	4.7 ± 0.4	2.9 ± 0.3
		Lelystad, the Netherlands	No-tillage	Organic-amended	15.9 ± 0.9	45.3 ± 5.3	3.0 ± 0.4	7.88 ± 0.10	12.2 ± 6.1	5.3 ± 4.9	N.D.	31.3 ± 6.4	N.D.	147.1 ± 42.2	41.3 ± 6.0	0.2 ± 0.0	9.5 ± 3.7	30.5 ± 10.7	14.4 ± 2.2	1.7 ± 0.3	7.5 ± 2.0	N.D.
				Unamended	14.7 ± 1.7	39.9 ± 6.0	2.8 ± 0.4	7.87 ± 0.04	8.9 ± 7.1	3.4 ± 1.1	N.D.	28.8 ± 7.2	N.D.	141.6 ± 42.4	45.2 ± 8.8	0.1 ± 0.1	10.1 ± 2.9	32.9 ± 17.4	14.0 ± 2.1	1.7 ± 0.9	6.4 ± 1.6	N.D.
		Melle, Belgium	Tillage	Organic-amended	15.6 ± 0.7 **	44.2 ± 1.2	3.2 ± 0.2 *	6.50 ± 0.05 *	70.0 ± 17.4	7.8 ± 2.7	N.D.	28.0 ± 2.9	106.7 ± 19.6 *	96.7 ± 29.2	208.8 ± 22.0	1.4 ± 0.4	11.2 ± 6.4	27.1 ± 2.1 **	18.1 ± 1.3	2.8 ± 0.6	14.0 ± 1.3 *	0.0 ± 0.0
				Unamended	14.5 ± 0.7	41.7 ± 2.0	2.9 ± 0.4	6.33 ± 0.09	72.5 ± 14.4	9.2 ± 2.5	N.D.	26.5 ± 4.9	92.6 ± 22.8	103.3 ± 25.9	216.9 ± 19.2	1.9 ± 0.7	N.D.	32.4 ± 2.6	21.5 ± 6.2	2.6 ± 0.7	25.2 ± 7.0	0.0 ± 0.0
		Wageningen, the Netherlands	Tillage	Organic-amended	16.7 ± 1.4	54.1 ± 6.5	2.6 ± 0.2	6.12 ± 0.11	4.4 ± 2.0	9.6 ± 2.8	1.2 ± 0.3	91.8 ± 10.9 *	97.2 ± 16.0	96.3 ± 15.9	37.7 ± 3.3	11.3 ± 5.7	N.D.	13.0 ± 0.5	48.2 ± 10.2	3.5 ± 0.7	4.3 ± 0.6 *	1.2 ± 0.3
				Unamended	17.3 ± 1.8	58.6 ± 8.1	2.7 ± 0.2	6.11 ± 0.04	1.9 ± 0.4	6.6 ± 1.5	1.3 ± 0.3	83.1 ± 13.3	81.9 ± 18.1	70.5 ± 10.5	40.2 ± 3.0	9.4 ± 1.1	N.D.	12.6 ± 0.2	51.8 ± 6.7	3.3 ± 0.8	3.0 ± 0.2	1.3 ± 0.3
		Zürich, Switzerland	Tillage	Organic-amended	15.4 ± 0.6 **	35.3 ± 3.5 *	3.1 ± 0.1 ***	6.54 ± 0.16 ***	20.1 ± 3.7 *	4.9 ± 0.6	0.1 ± 0.0 *	72.6 ± 14.2 *	73.5 ± 9.2 **	45.1 ± 14.7	75.3 ± 6.2 **	5.4 ± 1.4 ***	N.D.	17.1 ± 0.4	27.0 ± 6.1 ***	2.5 ± 0.6 *	6.3 ± 1.1	0.2 ± 0.1 ***
				Unamended	13.6 ± 1.0	30.2 ± 2.4	2.3 ± 0.1	5.43 ± 0.12	14.5 ± 2.4	4.4 ± 1.1	2.1 ± 1.0	104.8 ± 12.6	99.5 ± 12.0	25.9 ± 5.5	47.0 ± 5.9	25.8 ± 5.6	N.D.	17.2 ± 0.3	238.6 ± 45.4	1.7 ± 0.2	5.2 ± 0.5	1.4 ± 0.2
	Upper-top layer (0-7.5 cm depth)	Vredepeel, the Netherlands	No-tillage	Organic-amended	18.6 ± 0.9	71.6 ± 2.1	5.1 ± 0.4	6.74 ± 0.20	26.2 ± 5.2	17.6 ± 1.7	0.9 ± 0.4	89.9 ± 21.4	499.6 ± 210.4	397.2 ± 68.8	172.7 ± 12.7	2.8 ± 0.7 *	16.0 ± 5.7 *	92.3 ± 13.4	13.9 ± 3.7	2.7 ± 0.4	18.4 ± 2.0	0.3 ± 0.1
				Unamended	18.1 ± 0.8	74.4 ± 3.1	4.6 ± 0.4	6.77 ± 0.17	23.2 ± 8.1	15.7 ± 14.3	0.7 ± 0.4	72.4 ± 46.1	362.7 ± 271.4	306.8 ± 182.2	167.6 ± 21.3	2.0 ± 1.2	8.8 ± 5.6	80.9 ± 39.9	13.0 ± 3.3	2.5 ± 0.5	17.2 ± 5.4	0.3 ± 0.0
			Tillage	Organic-amended	14.2 ± 1.7	51.8 ± 7.4	4.7 ± 0.4	6.66 ± 0.31	54.0 ± 26.0	35.6 ± 42.9	1.6 ± 1.1	155.5 ± 136.6	860.3 ± 859.9	502.2 ± 324.1	154.6 ± 8.5	2.4 ± 1.0	14.6 ± 10.3	138.3 ± 92.2	29.7 ± 16.6	2.7 ± 0.5	56.7 ± 45.0	0.5 ± 0.1
				Unamended	13.4 ± 0.5	50.7 ± 3.7	4.3 ± 0.5	6.61 ± 0.29	41.3 ± 17.2	22.8 ± 19.3	0.9 ± 0.2	95.0 ± 58.2	461.0 ± 249.9	309.8 ± 127.4	161.2 ± 11.6	1.6 ± 0.4	12.2 ± 4.3	94.4 ± 37.0	17.9 ± 9.5	2.2 ± 0.3	34.3 ± 19.3	0.4 ± 0.1
		Valthermond, the Netherlands	No-tillage	Organic-amended	21.2 ± 3.3	42.7 ± 2.4	12.9 ± 2.6	6.50 ± 0.30	17.5 ± 14.3	200.3 ± 107.9	0.8 ± 0.5	33.3 ± 6.9	410.3 ± 182.5	129.5 ± 79.0	145.4 ± 27.4	8.6 ± 8.8	15.5 ± 5.4	106.4 ± 22.6 *	21.4 ± 8.1	6.0 ± 1.6	11.7 ± 1.8	1.3 ± 0.5
				Unamended	19.0 ± 2.2	40.5 ± 1.0	11.5 ± 1.6	6.03 ± 0.12	28.3 ± 3.0	136.0 ± 18.2	1.3 ± 0.1	25.3 ± 2.7	375.4 ± 65.7	66.1 ± 9.8	122.4 ± 12.8	5.1 ± 1.5	5.2 ± 1.9	62.4 ± 7.3	21.9 ± 3.0	5.7 ± 0.6	9.0 ± 0.8	2.3 ± 0.4
		Lelystad, the Netherlands	No-tillage	Organic-amended	16.3 ± 2.0	44.7 ± 7.9	3.0 ± 0.5	7.96 ± 0.14	9.8 ± 9.3	20.2 ± 8.6	N.D.	43.5 ± 21.5	N.D.	198.1 ± 98.5	59.2 ± 14.5 *	4.6 ± 7.3	24.5 ± 18.0	54.5 ± 23.0 *	22.4 ± 10.9	2.5 ± 1.1 *	14.6 ± 3.2 *	N.D.
				Unamended	15.5 ± 2.4	42.3 ± 7.7	3.3 ± 0.7	7.62 ± 0.23	17.4 ± 2.2	13.5 ± 0.7	N.D.	26.3 ± 3.3	N.D.	206.7 ± 38.9	38.2 ± 1.5	0.3 ± 0.0	6.7 ± 1.4	21.0 ± 2.8	11.8 ± 1.3	2.0 ± 0.6	9.9 ± 0.3	N.D.
		Melle, Belgium	Tillage	Organic-amended	14.3 ± 1.0 *	40.4 ± 1.8	3.1 ± 0.3 **	6.07 ± 0.32	148.9 ± 42.0	8.9 ± 1.3	N.D.	26.5 ± 5.8	107.6 ± 20.5	118.5 ± 57.9	209.7 ± 43.0	1.9 ± 0.5 **	6.5 ± 1.1	29.1 ± 6.6 **	16.5 ± 4.8	3.0 ± 0.9	17.6 ± 3.3 **	0.1 ± 0.0
				Unamended	13.7 ± 2.1	40.5 ± 6.8	2.6 ± 0.1	5.81 ± 0.59	134.7 ± 54.7	7.9 ± 1.7	0.2 ± 0.0	26.5 ± 4.5	99.9 ± 33.4	115.2 ± 40.9	238.3 ± 19.2	2.7 ± 0.6	4.6 ± 0.0	41.6 ± 7.7	25.2 ± 7.2	2.7 ± 0.9	36.1 ± 14.7	0.1 ± 0.1
		Wageningen, the Netherlands	Tillage	Organic-amended	17.4 ± 1.8	56.6 ± 7.6	2.7 ± 0.3	6.25 ± 0.04	5.6 ± 2.8	14.6 ± 6.3	0.8 ± 0.2	87.6 ± 14.3	85.0 ± 18.0	114.6 ± 11.7	35.8 ± 3.7	12.8 ± 8.1	N.D.	13.4 ± 0.3	44.1 ± 8.9	3.6 ± 0.7	4.8 ± 0.8 *	1.0 ± 0.2
				Unamended	18.3 ± 1.9	61.9 ± 9.0	2.8 ± 0.1	6.19 ± 0.05	2.1 ± 0.3	8.0 ± 1.5	1.1 ± 0.3	73.4 ± 6.2	76.0 ± 13.3	88.2 ± 11.2	39.5 ± 4.9	9.6 ± 2.2	N.D.	13.4 ± 0.3	50.2 ± 3.4	3.4 ± 0.7	3.3 ± 0.3	1.3 ± 0.4
		Zürich, Switzerland	Tillage	Organic-amended	14.9 ± 0.7 *	34.1 ± 2.4 **	3.2 ± 0.1 ***	6.43 ± 0.15 **	23.3 ± 4.0	5.4 ± 0.6	0.2 ± 0.1 *	78.8 ± 19.4	80.8 ± 20.5	61.0 ± 21.3 *	75.9 ± 8.7 **	7.2 ± 1.3 **	N.D.	17.6 ± 1.0	32.3 ± 10.0 **	2.7 ± 0.6	7.2 ± 1.1 *	0.2 ± 0.1 ***
				Unamended	13.1 ± 1.1	28.9 ± 3.0	2.3 ± 0.1	5.41 ± 0.16	17.0 ± 2.1	4.9 ± 0.8	2.1 ± 1.4	107.1 ± 18.3	94.8 ± 16.8	29.2 ± 6.4	47.9 ± 6.2	25.8 ± 5.5	N.D.	17.1 ± 0.2	237.6 ± 59.9	1.8 ± 0.3	5.4 ± 0.6	1.4 ± 0.3
	Sub-top layer (7.5-15 cm depth)	Vredepeel, the Netherlands	No-tillage	Organic-amended	17.3 ± 1.2	66.5 ± 2.5	5.0 ± 0.4	6.58 ± 0.11	42.7 ± 15.1	9.0 ± 2.0	0.9 ± 0.6	105.3 ± 34.5 **	450.1 ± 288.6	302.5 ± 119.9	157.7 ± 19.5	1.5 ± 0.8	13.6 ± 2.3	83.3 ± 36.6	25.6 ± 12.5	2.3 ± 0.5	36.9 ± 17.7	0.5 ± 0.2
				Unamended	16.7 ± 0.6	68.7 ± 2.0	4.6 ± 0.4	6.49 ± 0.07	36.2 ± 10.4	8.7 ± 6.3	0.7 ± 0.2	71.1 ± 26.7	357.8 ± 134.2	288.5 ± 83.9	158.7 ± 14.4	1.3 ± 0.3	15.3 ± 3.9	76.1 ± 18.5	17.5 ± 4.2	2.1 ± 0.4	30.4 ± 9.5	0.4 ± 0.1
			Tillage	Organic-amended	12.2 ± 1.7	44.6 ± 7.3	4.9 ± 0.4	6.37 ± 0.14	57.3 ± 13.3	8.3 ± 4.5	0.4 ± 0.2	36.3 ± 14.5	185.3 ± 58.7	157.7 ± 28.8	171.7 ± 22.6	0.7 ± 0.2	6.4 ± 2.3	53.6 ± 9.6	17.2 ± 0.0	2.1 ± 0.1	27.5 ± 3.5	0.4 ± 0.1
				Unamended	11.7 ± 1.0	44.2 ± 6.1	4.5 ± 0.4	6.42 ± 0.11	43.7 ± 18.7	11.3 ± 11.4	0.7 ± 0.3	55.1 ± 41.6	321.5 ± 220.5	247.5 ± 145.5	175.1 ± 15.1	1.5 ± 1.1	9.6 ± 6.2	69.9 ± 29.2	20.8 ± 6.1	2.3 ± 0.5	32.0 ± 17.7	0.5 ± 0.1
		Valthermond, the Netherlands	No-tillage	Organic-amended	22.9 ± 5.5	45.6 ± 4.7	11.6 ± 3.6	6.17 ± 0.29	12.6 ± 2.4	128.3 ± 34.5	1.4 ± 0.8	38.5 ± 7.9	545.8 ± 211.7	25.4 ± 8.0	102.2 ± 19.6	4.7 ± 5.8	8.9 ± 2.0	78.2 ± 21.8	21.2 ± 8.6	6.1 ± 1.9	9.4 ± 2.4	1.9 ± 0.5
				Unamended	21.0 ± 2.1	44.9 ± 1.3	10.6 ± 1.8	6.03 ± 0.11	17.9 ± 2.5	127.4 ± 20.3	1.5 ± 0.3	26.4 ± 7.9	463.7 ± 70.8	24.1 ± 10.5	92.0 ± 14.0	3.3 ± 0.8	5.2 ± 2.1	57.2 ± 9.7	25.1 ± 3.6	5.3 ± 0.7	8.4 ± 1.4	2.1 ± 0.4
		Lelystad, the Netherlands	No-tillage	Organic-amended	15.6 ± 1.3	42.9 ± 5.8	2.5 ± 0.1	7.90 ± 0.03 *	17.3 ± 9.6 *	9.7 ± 5.4	N.D.	28.2 ± 2.0	N.D.	89.6 ± 29.5	39.0 ± 3.1	0.2 ± 0.1	10.1 ± 2.8	27.5 ± 8.8 **	11.6 ± 2.2	1.2 ± 0.4	9.6 ± 2.8 **	N.D.
				Unamended	15.4 ± 1.1	42.0 ± 4.9	2.7 ± 0.2	7.95 ± 0.01	10.9 ± 2.1	10.2 ± 0.9	N.D.	26.7 ± 2.2	41.8 ± 0.0	58.8 ± 10.2	35.6 ± 1.6	0.2 ± 0.0	10.0 ± 2.3	21.1 ± 4.6	10.9 ± 0.4	0.8 ± 0.2	9.4 ± 0.7	N.D.
		Melle, Belgium	Tillage	Organic-amended	17.6 ± 0.8 **	49.9 ± 1.2	2.9 ± 0.2 ***	6.66 ± 0.06	36.3 ± 4.2	10.3 ± 1.5	N.D.	27.0 ± 3.7	91.6 ± 14.2 *	64.9 ± 10.0	208.5 ± 17.0	1.3 ± 0.3	10.5 ± 7.3	23.3 ± 4.1	17.8 ± 1.5	2.5 ± 0.5	13.2 ± 1.0	0.0 ± 0.0
				Unamended	16.2 ± 1.1	47.7 ± 1.9	2.6 ± 0.2	6.59 ± 0.09	40.5 ± 6.4	8.7 ± 2.1	N.D.	26.2 ± 3.3	75.5 ± 24.1	78.3 ± 25.6	217.4 ± 22.1	1.3 ± 0.3	5.4 ± 0.0	24.7 ± 4.4	19.0 ± 5.9	2.1 ± 0.3	14.6 ± 2.6	0.0 ± 0.0
		Wageningen, the Netherlands	Tillage	Organic-amended	17.6 ± 0.8	57.2 ± 4.5	2.6 ± 0.2	6.08 ± 0.09	3.7 ± 1.7	9.1 ± 1.9	1.5 ± 0.3	90.5 ± 18.7	102.0 ± 11.9	70.3 ± 20.7	35.7 ± 1.4	10.4 ± 2.4	N.D.	12.9 ± 0.1	47.2 ± 10.0	3.5 ± 0.9	4.5 ± 0.6 *	1.2 ± 0.4
				Unamended	18.5 ± 1.5	62.9 ± 7.9	2.8 ± 0.2	6.10 ± 0.03	1.7 ± 0.2	6.6 ± 1.0	1.6 ± 0.2	83.5 ± 10.0	104.4 ± 25.8	54.9 ± 12.3	41.0 ± 3.4	8.5 ± 1.1	N.D.	12.8 ± 0.4	57.5 ± 5.5	3.3 ± 0.9	3.0 ± 0.3	1.3 ± 0.2
		Zürich, Switzerland	Tillage	Organic-amended	17.3 ± 0.8 *	39.7 ± 5.2 *	3.0 ± 0.1 **	6.62 ± 0.15 ***	15.7 ± 4.3	5.2 ± 0.9	0.1 ± 0.0 **	65.1 ± 13.2 *	65.7 ± 15.0	28.0 ± 9.5	71.0 ± 4.9 ***	4.8 ± 0.4 **	N.D.	16.6 ± 0.4 *	22.8 ± 5.1 ***	2.2 ± 0.6 *	5.5 ± 1.1	0.2 ± 0.1 ***
				Unamended	15.1 ± 1.0	33.4 ± 3.0	2.3 ± 0.1	5.43 ± 0.13	12.7 ± 1.4	4.5 ± 0.9	2.1 ± 0.8	100.4 ± 8.1	82.2 ± 11.8	22.2 ± 6.4	45.0 ± 6.5	24.7 ± 5.4	N.D.	17.2 ± 0.4	234.0 ± 33.2	1.5 ± 0.2	4.9 ± 0.5	1.4 ± 0.2

## Sheet: Table S5
	Table S5. Outcome of statistical tests for methane oxidation parameters, gene abundances, and physicochemical parametersof agricultural soils (0 -15 cm depth) and their upper-top and sub-top layers (0-7.5 cm depth and 7.5-15 cm depth, respectively). For continuous variables, Shapiro-Wilk and Levene's tests were performed to test for normality and homogeneity of variance, respectively, followed by…
	Parameter	Whole soil layer (0-15 cm depth)										Upper-top layer (0-7.5 cm depth)										Sub-top layer (7.5-15 cm depth)										Pairwise comparison between layers
		ANOVA , Scheirer-Ray-Hare or χ²-test										ANOVA, Scheirer-Ray-Hare or χ²-test										ANOVA, Scheirer-Ray-Hare or χ²-test										Tukey's HSD, Dunn's or least-square means post-hoc test
				variable	df	p-value			variable	df	p-value			variable	df	p-value			variable	df	p-value			variable	df	p-value			variable	df	p-value				0 - 15 cm	0 - 7.5 cm	7.5 - 15 cm
	CH4 oxidation rate	Scheirer-Ray-Hare		Treatment	1	p ≤ 0.05	Scheirer-Ray-Hare		Treatment	1	p ≤ 0.05	Scheirer-Ray-Hare		Treatment	1	p ≤ 0.05	Scheirer-Ray-Hare		Treatment	1	p ≤ 0.05	Scheirer-Ray-Hare		Treatment	1	-	Scheirer-Ray-Hare		Treatment	1	-	Dunn's test		0 - 15 cm	X
	(10 ppmv incubation)	Shapiro-Wilk	p ≤ 0.01	Location	5	p ≤ 0.001	Shapiro-Wilk	p ≤ 0.01	Practice	1	-	Shapiro-Wilk	p ≤ 0.01	Location	5	p ≤ 0.01	Shapiro-Wilk	p ≤ 0.01	Practice	1	-	Shapiro-Wilk	p ≤ 0.001	Location	5	p ≤ 0.001	Shapiro-Wilk	p ≤ 0.001	Practice	1	-	Shapiro-Wilk	p ≤ 0.001	0 - 7.5 cm	p ≤ 0.05	X
		Levene's	p ≤ 0.05	Treatment * Location	5	p ≤ 0.05	Levene's	-	Treatment * Practice	1	-	Levene's	-	Treatment * Location	5	p ≤ 0.01	Levene's	-	Treatment * Practice	1	-	Levene's	p ≤ 0.05	Treatment * Location	5	p ≤ 0.01	Levene's	-	Treatment * Practice	1	-	Levene's	p ≤ 0.001	7.5 - 15 cm	-	p ≤ 0.001	X
	Lag phase	Scheirer-Ray-Hare		Treatment	1	-	Scheirer-Ray-Hare		Treatment	1	-	Scheirer-Ray-Hare		Treatment	1	-	Scheirer-Ray-Hare		Treatment	1	-	Scheirer-Ray-Hare		Treatment	1	-	Scheirer-Ray-Hare		Treatment	1	-	Dunn's test		0 - 15 cm	X
	(10 ppmv incubation)	Shapiro-Wilk	p ≤ 0.001	Location	5	p ≤ 0.001	Shapiro-Wilk	p ≤ 0.001	Practice	1	-	Shapiro-Wilk	p ≤ 0.001	Location	5	p ≤ 0.001	Shapiro-Wilk	p ≤ 0.001	Practice	1	-	Shapiro-Wilk	p ≤ 0.001	Location	5	p ≤ 0.001	Shapiro-Wilk	p ≤ 0.001	Practice	1	-	Shapiro-Wilk	p ≤ 0.001	0 - 7.5 cm	-	X
		Levene's	-	Treatment * Location	5	-	Levene's	p ≤ 0.05	Treatment * Practice	1	-	Levene's	-	Treatment * Location	5	-	Levene's	p ≤ 0.05	Treatment * Practice	1	-	Levene's	-	Treatment * Location	5	-	Levene's	p ≤ 0.05	Treatment * Practice	1	-	Levene's	-	7.5 - 15 cm	-	-	X
	Below atmospheric CH4	χ²-test		Treatment	1	-	χ²-test		Treatment	1	-	χ²-test		Treatment	1	-	χ²-test		Treatment	1	-	χ²-test		Treatment	1	-	χ²-test		Treatment	1	-	Least-square means		0 - 15 cm	X
	(10 ppmv incubation)			Location	5	p ≤ 0.01			Practice	1	-			Location	5	p ≤ 0.01			Practice	1	p ≤ 0.05			Location	5	-			Practice	1	-	Shapiro-Wilk		0 - 7.5 cm	p ≤ 0.05	X
				Treatment * Location	5	p ≤ 0.01			Treatment * Practice	1	-			Treatment * Location	5	p ≤ 0.001			Treatment * Practice	1	-			Treatment * Location	5	p ≤ 0.01			Treatment * Practice	1	-	Levene's		7.5 - 15 cm	-	p ≤ 0.001	X
	CH4 oxidation rate	one-way ANOVA		Treatment	1	p ≤ 0.05	one-way ANOVA		Treatment	1	-	Scheirer-Ray-Hare		Treatment	1	-	Scheirer-Ray-Hare		Treatment	1	-	Scheirer-Ray-Hare		Treatment	1	p ≤ 0.05	one-way ANOVA		Treatment	1	p ≤ 0.05	Dunn's test		0 - 15 cm	X
	(10,000 ppmv incubation)	Shapiro-Wilk	-	Location	5	p ≤ 0.001	Shapiro-Wilk	-	Practice	1	-	Shapiro-Wilk	p ≤ 0.001	Location	5	p ≤ 0.001	Shapiro-Wilk	p ≤ 0.001	Practice	1	-	Shapiro-Wilk	-	Location	5	p ≤ 0.001	Shapiro-Wilk	-	Practice	1	-	Shapiro-Wilk	p ≤ 0.001	0 - 7.5 cm	-	X
		Levene's	-	Treatment * Location	5	-	Levene's	-	Treatment * Practice	1	-	Levene's	-	Treatment * Location	5	-	Levene's	-	Treatment * Practice	1	-	Levene's	p ≤ 0.05	Treatment * Location	5	-	Levene's	-	Treatment * Practice	1	-	Levene's	p ≤ 0.05	7.5 - 15 cm	-	p ≤ 0.01	X
	Lag phase	Scheirer-Ray-Hare		Treatment	1	-	Scheirer-Ray-Hare		Treatment	1	-	Scheirer-Ray-Hare		Treatment	1	-	Scheirer-Ray-Hare		Treatment	1	-	Scheirer-Ray-Hare		Treatment	1	-	Scheirer-Ray-Hare		Treatment	1	-	Dunn's test		0 - 15 cm	X
	(10,000 ppmv incubation)	Shapiro-Wilk	p ≤ 0.001	Location	5	p ≤ 0.001	Shapiro-Wilk	p ≤ 0.001	Practice	1	-	Shapiro-Wilk	p ≤ 0.001	Location	5	p ≤ 0.001	Shapiro-Wilk	p ≤ 0.001	Practice	1	-	Shapiro-Wilk	p ≤ 0.001	Location	5	p ≤ 0.001	Shapiro-Wilk	p ≤ 0.001	Practice	1	-	Shapiro-Wilk	p ≤ 0.001	0 - 7.5 cm	-	X
		Levene's	p ≤ 0.001	Treatment * Location	5	-	Levene's	p ≤ 0.05	Treatment * Practice	1	-	Levene's	p ≤ 0.001	Treatment * Location	5	-	Levene's	p ≤ 0.05	Treatment * Practice	1	-	Levene's	p ≤ 0.001	Treatment * Location	5	-	Levene's	p ≤ 0.05	Treatment * Practice	1	-	Levene's	-	7.5 - 15 cm	-	-	X
	Below 10 ppmv CH4	χ²-test		Treatment	1	p ≤ 0.05	χ²-test		Treatment	1	p ≤ 0.01	χ²-test		Treatment	1	-	χ²-test		Treatment	1	-	χ²-test		Treatment	1	-	χ²-test		Treatment	1	-	Least-square means		0 - 15 cm	X
	(10,000 ppmv incubation)			Location	5	-			Practice	1	-			Location	5	p ≤ 0.001			Practice	1	-			Location	5	-			Practice	1	-	Shapiro-Wilk		0 - 7.5 cm	p ≤ 0.001	X
				Treatment * Location	5	-			Treatment * Practice	1	-			Treatment * Location	5	p ≤ 0.01			Treatment * Practice	1	-			Treatment * Location	5	-			Treatment * Practice	1	-	Levene's		7.5 - 15 cm	-	p ≤ 0.001	X
	Below atmospheric CH4	χ²-test		Treatment	1	p ≤ 0.05	χ²-test		Treatment	1	p ≤ 0.05	χ²-test		Treatment	1	-	χ²-test		Treatment	1	-	χ²-test		Treatment	1	-	χ²-test		Treatment	1	-	Least-square means		0 - 15 cm	X
	(10,000 ppmv incubation)			Location	5	p ≤ 0.01			Practice	1	-			Location	5	p ≤ 0.001			Practice	1	-			Location	5	-			Practice	1	-	Shapiro-Wilk		0 - 7.5 cm	p ≤ 0.05	X
				Treatment * Location	5	-			Treatment * Practice	1	-			Treatment * Location	5	p ≤ 0.01			Treatment * Practice	1	-			Treatment * Location	5	-			Treatment * Practice	1	-	Levene's		7.5 - 15 cm	-	p ≤ 0.05	X
	total 16S copy number	Scheirer-Ray-Hare		Treatment	1	p ≤ 0.05	Scheirer-Ray-Hare		Treatment	1	p ≤ 0.05	one-way ANOVA		Treatment	1	-	one-way ANOVA		Treatment	1	-	one-way ANOVA		Treatment	1	-	one-way ANOVA		Treatment	1	-	Dunn's test		0 - 15 cm	X
		Shapiro-Wilk	p ≤ 0.001	Location	5	p ≤ 0.001	Shapiro-Wilk	p ≤ 0.001	Practice	1	-	Shapiro-Wilk	-	Location	5	p ≤ 0.001	Shapiro-Wilk	-	Practice	1	p ≤ 0.01	Shapiro-Wilk	-	Location	5	p ≤ 0.001	Shapiro-Wilk	-	Practice	1	-	Shapiro-Wilk	p ≤ 0.001	0 - 7.5 cm	-	X
		Levene's	-	Treatment * Location	5	-	Levene's	-	Treatment * Practice	1	-	Levene's	-	Treatment * Location	5	-	Levene's	-	Treatment * Practice	1	-	Levene's	-	Treatment * Location	5	-	Levene's	-	Treatment * Practice	1	-	Levene's	-	7.5 - 15 cm	-	p ≤ 0.05	X
	total pmoA copy number	Scheirer-Ray-Hare		Treatment	1	p ≤ 0.05	Scheirer-Ray-Hare		Treatment	1	p ≤ 0.05	one-way ANOVA		Treatment	1	-	one-way ANOVA		Treatment	1	-	one-way ANOVA		Treatment	1	p ≤ 0.05	one-way ANOVA		Treatment	1	-	Dunn's test		0 - 15 cm	X
		Shapiro-Wilk	p ≤ 0.001	Location	5	p ≤ 0.001	Shapiro-Wilk	p ≤ 0.001	Practice	1	-	Shapiro-Wilk	-	Location	5	p ≤ 0.001	Shapiro-Wilk	-	Practice	1	-	Shapiro-Wilk	-	Location	5	p ≤ 0.001	Shapiro-Wilk	-	Practice	1	-	Shapiro-Wilk	p ≤ 0.001	0 - 7.5 cm	-	X
		Levene's	-	Treatment * Location	5	-	Levene's	-	Treatment * Practice	1	-	Levene's	-	Treatment * Location	5	p ≤ 0.05	Levene's	-	Treatment * Practice	1	-	Levene's	-	Treatment * Location	5	-	Levene's	-	Treatment * Practice	1	-	Levene's	p ≤ 0.05	7.5 - 15 cm	-	-	X
	pmoA type Ib copy number	Scheirer-Ray-Hare		Treatment	1	p ≤ 0.01	Scheirer-Ray-Hare		Treatment	1	p ≤ 0.01	one-way ANOVA		Treatment	1	p ≤ 0.01	one-way ANOVA		Treatment	1	p ≤ 0.01	one-way ANOVA		Treatment	1	p ≤ 0.001	one-way ANOVA		Treatment	1	p ≤ 0.01	Tukey's HSD		0 - 15 cm	X
		Shapiro-Wilk	p ≤ 0.001	Location	5	p ≤ 0.01	Shapiro-Wilk	p ≤ 0.001	Practice	1	-	Shapiro-Wilk	-	Location	5	p ≤ 0.05	Shapiro-Wilk	-	Practice	1	-	Shapiro-Wilk	-	Location	5	p ≤ 0.01	Shapiro-Wilk	-	Practice	1	-	Shapiro-Wilk	-	0 - 7.5 cm	-	X
		Levene's	-	Treatment * Location	5	-	Levene's	-	Treatment * Practice	1	-	Levene's	-	Treatment * Location	5	p ≤ 0.05	Levene's	-	Treatment * Practice	1	-	Levene's	-	Treatment * Location	5	-	Levene's	-	Treatment * Practice	1	-	Levene's	-	7.5 - 15 cm	-	p ≤ 0.05	X
	pmoA type II copy number	Scheirer-Ray-Hare		Treatment	1	-	Scheirer-Ray-Hare		Treatment	1	-	one-way ANOVA		Treatment	1	-	Scheirer-Ray-Hare		Treatment	1	-	one-way ANOVA		Treatment	1	-	one-way ANOVA		Treatment	1	-	Dunn's test		0 - 15 cm	X
		Shapiro-Wilk	p ≤ 0.001	Location	5	p ≤ 0.001	Shapiro-Wilk	p ≤ 0.001	Practice	1	-	Shapiro-Wilk	-	Location	5	p ≤ 0.001	Shapiro-Wilk	-	Practice	1	-	Shapiro-Wilk	-	Location	5	p ≤ 0.001	Shapiro-Wilk	-	Practice	1	-	Shapiro-Wilk	p ≤ 0.001	0 - 7.5 cm	-	X
		Levene's	-	Treatment * Location	5	-	Levene's	p ≤ 0.05	Treatment * Practice	1	-	Levene's	-	Treatment * Location	5	-	Levene's	p ≤ 0.05	Treatment * Practice	1	-	Levene's	-	Treatment * Location	5	-	Levene's	-	Treatment * Practice	1	-	Levene's	-	7.5 - 15 cm	-	-	X
	total mcrA copy number	Scheirer-Ray-Hare		Treatment	1	p ≤ 0.05	Scheirer-Ray-Hare		Treatment	1	p ≤ 0.05	Scheirer-Ray-Hare		Treatment	1	-	one-way ANOVA		Treatment	1	-	Scheirer-Ray-Hare		Treatment	1	-	Scheirer-Ray-Hare		Treatment	1	-	Dunn's test		0 - 15 cm	X
		Shapiro-Wilk	p ≤ 0.001	Location	5	p ≤ 0.001	Shapiro-Wilk	p ≤ 0.001	Practice	1	-	Shapiro-Wilk	p ≤ 0.001	Location	5	p ≤ 0.01	Shapiro-Wilk	-	Practice	1	-	Shapiro-Wilk	p ≤ 0.001	Location	5	p ≤ 0.001	Shapiro-Wilk	p ≤ 0.001	Practice	1	p ≤ 0.01	Shapiro-Wilk	p ≤ 0.001	0 - 7.5 cm	-	X
		Levene's	p ≤ 0.05	Treatment * Location	5	-	Levene's	-	Treatment * Practice	1	-	Levene's	p ≤ 0.05	Treatment * Location	5	-	Levene's	-	Treatment * Practice	1	-	Levene's	-	Treatment * Location	5	-	Levene's	-	Treatment * Practice	1	-	Levene's	p ≤ 0.01	7.5 - 15 cm	-	-	X
	Moisture content (gravimetric)	Scheirer-Ray-Hare		Treatment	1	-	one-way ANOVA		Treatment	1	-	Scheirer-Ray-Hare		Treatment	1	-	Scheirer-Ray-Hare		Treatment	1	-	Scheirer-Ray-Hare		Treatment	1	-	Scheirer-Ray-Hare		Treatment	1	-	Tukey's HSD		0 - 15 cm	X
		Shapiro-Wilk	p ≤ 0.001	Location	5	p ≤ 0.001	Shapiro-Wilk	-	Practice	1	p ≤ 0.001	Shapiro-Wilk	p ≤ 0.01	Location	5	p ≤ 0.001	Shapiro-Wilk	p ≤ 0.01	Practice	1	p ≤ 0.001	Shapiro-Wilk	p ≤ 0.001	Location	5	p ≤ 0.001	Shapiro-Wilk	p ≤ 0.001	Practice	1	-	Shapiro-Wilk	-	0 - 7.5 cm	-	X
		Levene's	p ≤ 0.001	Treatment * Location	5	-	Levene's	-	Treatment * Practice	1	-	Levene's	p ≤ 0.01	Treatment * Location	5	-	Levene's	-	Treatment * Practice	1	-	Levene's	p ≤ 0.001	Treatment * Location	5	-	Levene's	-	Treatment * Practice	1	-	Levene's	-	7.5 - 15 cm	-	-	X
	Moisture content (% WHC)	Scheirer-Ray-Hare		Treatment	1	-	one-way ANOVA		Treatment	1	-	Scheirer-Ray-Hare		Treatment	1	-	Scheirer-Ray-Hare		Treatment	1	-	Scheirer-Ray-Hare		Treatment	1	-	one-way ANOVA		Treatment	1	-	Dunn's test		0 - 15 cm	X
		Shapiro-Wilk	p ≤ 0.001	Location	5	p ≤ 0.001	Shapiro-Wilk	-	Practice	1	p ≤ 0.05	Shapiro-Wilk	p ≤ 0.001	Location	5	p ≤ 0.001	Shapiro-Wilk	p ≤ 0.001	Practice	1	p ≤ 0.05	Shapiro-Wilk	p ≤ 0.05	Location	5	p ≤ 0.001	Shapiro-Wilk	-	Practice	1	-	Shapiro-Wilk	p ≤ 0.001	0 - 7.5 cm	-	X
		Levene's	p ≤ 0.001	Treatment * Location	5	-	Levene's	-	Treatment * Practice	1	-	Levene's	p ≤ 0.001	Treatment * Location	5	-	Levene's	-	Treatment * Practice	1	-	Levene's	p ≤ 0.001	Treatment * Location	5	-	Levene's	-	Treatment * Practice	1	-	Levene's	-	7.5 - 15 cm	-	-	X
	Organic matter content	Scheirer-Ray-Hare		Treatment	1	-						Scheirer-Ray-Hare		Treatment	1	-						Scheirer-Ray-Hare		Treatment	1	-						Dunn's test		0 - 15 cm	X
		Shapiro-Wilk	p ≤ 0.001	Location	5	p ≤ 0.001						Shapiro-Wilk	p ≤ 0.001	Location	5	p ≤ 0.001						Shapiro-Wilk	p ≤ 0.001	Location	5	p ≤ 0.001						Shapiro-Wilk	p ≤ 0.001	0 - 7.5 cm	-	X
		Levene's	p ≤ 0.001	Treatment * Location	5	-						Levene's	p ≤ 0.001	Treatment * Location	5	-						Levene's	p ≤ 0.001	Treatment * Location	5	-						Levene's	-	7.5 - 15 cm	-	-	X
	pH	Scheirer-Ray-Hare		Treatment	1	p ≤ 0.05						one-way ANOVA		Treatment	1	p ≤ 0.001						Scheirer-Ray-Hare		Treatment	1	-						Dunn's test		0 - 15 cm	X
		Shapiro-Wilk	p ≤ 0.001	Location	5	p ≤ 0.001						Shapiro-Wilk	-	Location	5	p ≤ 0.001						Shapiro-Wilk	p ≤ 0.001	Location	5	p ≤ 0.001						Shapiro-Wilk	p ≤ 0.001	0 - 7.5 cm	-	X
		Levene's	-	Treatment * Location	5	-						Levene's	-	Treatment * Location	5	p ≤ 0.001						Levene's	-	Treatment * Location	5	-						Levene's	-	7.5 - 15 cm	-	-	X
	(NO3- + NO2)-N content	Scheirer-Ray-Hare		Treatment	1	-						Scheirer-Ray-Hare		Treatment	1	-						Scheirer-Ray-Hare		Treatment	1	-						Dunn's test		0 - 15 cm	X
		Shapiro-Wilk	p ≤ 0.001	Location	5	p ≤ 0.001						Shapiro-Wilk	p ≤ 0.001	Location	5	p ≤ 0.001						Shapiro-Wilk	p ≤ 0.01	Location	5	p ≤ 0.001						Shapiro-Wilk	p ≤ 0.001	0 - 7.5 cm	-	X
		Levene's	p ≤ 0.01	Treatment * Location	5	-						Levene's	p ≤ 0.05	Treatment * Location	5	-						Levene's	p ≤ 0.001	Treatment * Location	5	-						Levene's	p ≤ 0.05	7.5 - 15 cm	-	-	X
	NH4+-N content	Scheirer-Ray-Hare		Treatment	1	-						Scheirer-Ray-Hare		Treatment	1	-						Scheirer-Ray-Hare		Treatment	1	-						Dunn's test		0 - 15 cm	X
		Shapiro-Wilk	p ≤ 0.001	Location	5	p ≤ 0.001						Shapiro-Wilk	p ≤ 0.001	Location	5	p ≤ 0.001						Shapiro-Wilk	p ≤ 0.001	Location	5	p ≤ 0.001						Shapiro-Wilk	p ≤ 0.001	0 - 7.5 cm	p ≤ 0.001	X
		Levene's	-	Treatment * Location	5	-						Levene's	p ≤ 0.001	Treatment * Location	5	-						Levene's	p ≤ 0.001	Treatment * Location	5	-						Levene's	-	7.5 - 15 cm	p ≤ 0.05	-	X
	Al content	Scheirer-Ray-Hare		Treatment	1	-						Scheirer-Ray-Hare		Treatment	1	-						Scheirer-Ray-Hare		Treatment	1	-						Dunn's test		0 - 15 cm	X
		Shapiro-Wilk	p ≤ 0.001	Location	5	p ≤ 0.001						Shapiro-Wilk	p ≤ 0.001	Location	5	p ≤ 0.001						Shapiro-Wilk	p ≤ 0.001	Location	5	p ≤ 0.001						Shapiro-Wilk	p ≤ 0.001	0 - 7.5 cm	-	X
		Levene's	p ≤ 0.01	Treatment * Location	5	-						Levene's	p ≤ 0.05	Treatment * Location	5	-						Levene's	p ≤ 0.01	Treatment * Location	5	-						Levene's	-	7.5 - 15 cm	-	-	X
	Cu content	Scheirer-Ray-Hare		Treatment	1	-						Scheirer-Ray-Hare		Treatment	1	-						Scheirer-Ray-Hare		Treatment	1	-						Dunn's test		0 - 15 cm	X
		Shapiro-Wilk	p ≤ 0.001	Location	5	p ≤ 0.001						Shapiro-Wilk	p ≤ 0.001	Location	5	p ≤ 0.001						Shapiro-Wilk	p ≤ 0.001	Location	5	p ≤ 0.001						Shapiro-Wilk	p ≤ 0.001	0 - 7.5 cm	-	X
		Levene's	p ≤ 0.01	Treatment * Location	5	-						Levene's	-	Treatment * Location	5	-						Levene's	p ≤ 0.01	Treatment * Location	5	-						Levene's	-	7.5 - 15 cm	-	-	X
	Fe content	Scheirer-Ray-Hare		Treatment	1	-						Scheirer-Ray-Hare		Treatment	1	-						Scheirer-Ray-Hare		Treatment	1	-						Dunn's test		0 - 15 cm	X
		Shapiro-Wilk	p ≤ 0.001	Location	5	p ≤ 0.001						Shapiro-Wilk	p ≤ 0.001	Location	5	p ≤ 0.001						Shapiro-Wilk	p ≤ 0.001	Location	5	p ≤ 0.001						Shapiro-Wilk	p ≤ 0.001	0 - 7.5 cm	-	X
		Levene's	p ≤ 0.01	Treatment * Location	5	-						Levene's	p ≤ 0.05	Treatment * Location	5	-						Levene's	p ≤ 0.01	Treatment * Location	5	-						Levene's	-	7.5 - 15 cm	-	-	X
	K content	one-way ANOVA		Treatment	1	-						one-way ANOVA		Treatment	1	p ≤ 0.01						Scheirer-Ray-Hare		Treatment	1	-						Dunn's test		0 - 15 cm	X
		Shapiro-Wilk	-	Location	5	p ≤ 0.001						Shapiro-Wilk	-	Location	5	p ≤ 0.001						Shapiro-Wilk	p ≤ 0.001	Location	5	p ≤ 0.001						Shapiro-Wilk	p ≤ 0.001	0 - 7.5 cm	-	X
		Levene's	-	Treatment * Location	5	-						Levene's	-	Treatment * Location	5	-						Levene's	p ≤ 0.01	Treatment * Location	5	-						Levene's	-	7.5 - 15 cm	p ≤ 0.05	p ≤ 0.001	X
	Mg content	Scheirer-Ray-Hare		Treatment	1	-						Scheirer-Ray-Hare		Treatment	1	-						Scheirer-Ray-Hare		Treatment	1	-						Dunn's test		0 - 15 cm	X
		Shapiro-Wilk	p ≤ 0.001	Location	5	p ≤ 0.001						Shapiro-Wilk	p ≤ 0.001	Location	5	p ≤ 0.001						Shapiro-Wilk	p ≤ 0.001	Location	5	p ≤ 0.001						Shapiro-Wilk	p ≤ 0.001	0 - 7.5 cm	-	X
		Levene's	-	Treatment * Location	5	-						Levene's	-	Treatment * Location	5	-						Levene's	-	Treatment * Location	5	-						Levene's	-	7.5 - 15 cm	-	-	X
	Mn content	Scheirer-Ray-Hare		Treatment	1	-						Scheirer-Ray-Hare		Treatment	1	-						Scheirer-Ray-Hare		Treatment	1	-						Dunn's test		0 - 15 cm	X
		Shapiro-Wilk	p ≤ 0.001	Location	5	p ≤ 0.001						Shapiro-Wilk	p ≤ 0.001	Location	5	p ≤ 0.001						Shapiro-Wilk	p ≤ 0.001	Location	5	p ≤ 0.001						Shapiro-Wilk	p ≤ 0.001	0 - 7.5 cm	-	X
		Levene's	p ≤ 0.01	Treatment * Location	5	-						Levene's	-	Treatment * Location	5	-						Levene's	p ≤ 0.05	Treatment * Location	5	-						Levene's	-	7.5 - 15 cm	-	p ≤ 0.05	X
	Mo content	Scheirer-Ray-Hare		Treatment	1	-						Scheirer-Ray-Hare		Treatment	1	p ≤ 0.05						Scheirer-Ray-Hare		Treatment	1	-						Dunn's test		0 - 15 cm	X
		Shapiro-Wilk	p ≤ 0.001	Location	5	p ≤ 0.001						Shapiro-Wilk	p ≤ 0.001	Location	5	p ≤ 0.001						Shapiro-Wilk	p ≤ 0.001	Location	5	p ≤ 0.001						Shapiro-Wilk	p ≤ 0.001	0 - 7.5 cm	-	X
		Levene's	p ≤ 0.01	Treatment * Location	5	-						Levene's	p ≤ 0.05	Treatment * Location	5	-						Levene's	p ≤ 0.01	Treatment * Location	5	-						Levene's	p ≤ 0.05	7.5 - 15 cm	-	-	X
	Na content	Scheirer-Ray-Hare		Treatment	1	-						Scheirer-Ray-Hare		Treatment	1	-						Scheirer-Ray-Hare		Treatment	1	-						Dunn's test		0 - 15 cm	X
		Shapiro-Wilk	p ≤ 0.001	Location	5	p ≤ 0.001						Shapiro-Wilk	p ≤ 0.001	Location	5	p ≤ 0.001						Shapiro-Wilk	p ≤ 0.001	Location	5	p ≤ 0.001						Shapiro-Wilk	p ≤ 0.001	0 - 7.5 cm	-	X
		Levene's	p ≤ 0.01	Treatment * Location	5	-						Levene's	-	Treatment * Location	5	-						Levene's	p ≤ 0.05	Treatment * Location	5	-						Levene's	-	7.5 - 15 cm	-	-	X
	Ni content	Scheirer-Ray-Hare		Treatment	1	p ≤ 0.05						Scheirer-Ray-Hare		Treatment	1	-						Scheirer-Ray-Hare		Treatment	1	-						Dunn's test		0 - 15 cm	X
		Shapiro-Wilk	p ≤ 0.001	Location	5	p ≤ 0.001						Shapiro-Wilk	p ≤ 0.001	Location	5	p ≤ 0.001						Shapiro-Wilk	p ≤ 0.001	Location	5	p ≤ 0.001						Shapiro-Wilk	p ≤ 0.001	0 - 7.5 cm	-	X
		Levene's	p ≤ 0.01	Treatment * Location	5	-						Levene's	-	Treatment * Location	5	-						Levene's	-	Treatment * Location	5	-						Levene's	p ≤ 0.01	7.5 - 15 cm	-	-	X
	P content	Scheirer-Ray-Hare		Treatment	1	-						Scheirer-Ray-Hare		Treatment	1	p ≤ 0.05						one-way ANOVA		Treatment	1	p ≤ 0.05						Dunn's test		0 - 15 cm	X
		Shapiro-Wilk	p ≤ 0.001	Location	5	p ≤ 0.001						Shapiro-Wilk	p ≤ 0.001	Location	5	p ≤ 0.001						Shapiro-Wilk	-	Location	5	p ≤ 0.001						Shapiro-Wilk	p ≤ 0.001	0 - 7.5 cm	-	X
		Levene's	-	Treatment * Location	5	-						Levene's	p ≤ 0.05	Treatment * Location	5	-						Levene's	-	Treatment * Location	5	-						Levene's	-	7.5 - 15 cm	-	p ≤ 0.05	X
	S content	Scheirer-Ray-Hare		Treatment	1	-						one-way ANOVA		Treatment	1	-						Scheirer-Ray-Hare		Treatment	1	-						Dunn's test		0 - 15 cm	X
		Shapiro-Wilk	p ≤ 0.001	Location	5	p ≤ 0.001						Shapiro-Wilk	-	Location	5	p ≤ 0.001						Shapiro-Wilk	p ≤ 0.001	Location	5	p ≤ 0.001						Shapiro-Wilk	p ≤ 0.001	0 - 7.5 cm	-	X
		Levene's	p ≤ 0.01	Treatment * Location	5	-						Levene's	-	Treatment * Location	5	p ≤ 0.01						Levene's	p ≤ 0.01	Treatment * Location	5	-						Levene's	-	7.5 - 15 cm	-	-	X
	Zn content	Scheirer-Ray-Hare		Treatment	1	-						Scheirer-Ray-Hare		Treatment	1	-						Scheirer-Ray-Hare		Treatment	1	-						Dunn's test		0 - 15 cm	X
		Shapiro-Wilk	p ≤ 0.001	Location	5	p ≤ 0.001						Shapiro-Wilk	p ≤ 0.001	Location	5	p ≤ 0.001						Shapiro-Wilk	p ≤ 0.001	Location	5	p ≤ 0.001						Shapiro-Wilk	p ≤ 0.001	0 - 7.5 cm	-	X
		Levene's	p ≤ 0.001	Treatment * Location	5	-						Levene's	p ≤ 0.001	Treatment * Location	5	-						Levene's	p ≤ 0.001	Treatment * Location	5	-						Levene's	-	7.5 - 15 cm	-	-	X

## Sheet: Table S6
	Table S6. Particle size distribution of agricultural soils on basis of laser diffraction analysis. Sand, silt and clay fractions based on boundaries defined by Bieganowski et al. (2018). Soil classfication according to Soil Science Division Staff (2017).
	Location	Practice	Treatment	Sand (>60.3 µm) (vol %)	Silt (8-60.3 µm) (vol %)	Clay (<8 µm) (vol %)	Classification
	Vredepeel	No-tillage	Organic-amended	74.48 ± 1.31	19.82 ± 1.27	5.74 ± 0.09	Sandy loam
			Unamended	75.69 ± 1.65	18.62 ± 1.63	5.68 ± 0.03	Loamy sand
		Tillage	Organic-amended	75.05 ± 2.16	18.93 ± 2.06	6.02 ± 0.11	Sandy loam
			Unamended	76.30 ± 3.34	17.89 ± 2.90	5.81 ± 0.46	Loamy sand
	Valthermond	No-tillage	Organic-amended	65.66 ± 0.70	30.38 ± 0.74	3.96 ± 0.30	Sandy loam
			Unamended	66.57 ± 1.47	29.64 ± 1.38	3.79 ± 0.17	Sandy loam
	Lelystad	No-tillage	Organic-amended	39.51 ± 1.00	43.73 ± 0.63	16.77 ± 0.51	Loam
			Unamended	38.27 ± 1.59	44.02 ± 0.38	17.72 ± 1.62	Loam
	Melle	Tillage	Organic-amended	29.30 ± 2.04	58.28 ± 1.69	12.42 ± 0.51	Silt loam
			Unamended	28.85 ± 2.33	58.43 ± 2.04	12.72 ± 0.45	Silt loam
	Wageningen	Tillage	Organic-amended	74.87 ± 0.44	19.66 ± 0.64	5.47 ± 0.63	Sandy loam
			Unamended	73.73 ± 0.67	20.79 ± 0.91	5.48 ± 0.28	Sandy loam
	Zürich	Tillage	Organic-amended	38.85 ± 2.42	42.98 ± 1.41	18.17 ± 1.23	Loam
			Unamended	39.75 ± 1.67	40.87 ± 1.22	19.38 ± 1.14	Loam
	Bieganowski, A., Ryżak, M., Sochan, A., Barna, G., Hernádi, H., Beczek, M., Polakowski, C. & Makó, A. (2018). Laser diffractometry in the measurements of soil and sediment particle size distribution. Advances in agronomy, 151, 215-279. https://doi.org/10.1016/BS.AGRON.2018.04.003
	Soil Science Division Staff (2017). Soil survey manual. C. Ditzler, K. Scheffe, and H.C. Monger (eds.). USDA Handbook 18. U.S. Department of Agriculture, Washington, D.C.

## Sheet: Table S7
	Table S7. Methane oxidation to below 10 and 1.89 ppmv CH4 concentrations in ~10 and ~10,000 ppmv CH4 incubations.
	Soil Layer	Location	Practice	Treatment	~10 ppmv incubation	~10,000 ppmv incubation
		Location	Practice	Practice	% of replicates <1.89 ppmv	% of replicates <10 ppmv	% of replicates <1.89 ppmv
	Whole soil layer (0-15 cm depth)	Vredepeel, the Netherlands	No-tillage	Organic-amended	0.75	1	0.25
				Unamended	0.5	0.75	0.5
			Tillage	Organic-amended	0.75	1	0.5
				Unamended	1	1	0.75
		Valthermond, the Netherlands	No-tillage	Organic-amended	1	0.5	0.25
				Unamended	1	0.5	0
		Lelystad, the Netherlands	No-tillage	Organic-amended	0.5	1	0.5
				Unamended	0.5	1	0.5
		Melle, Belgium	Tillage	Organic-amended	1	1	0.666667
				Unamended	1	1	0.166667
		Wageningen, the Netherlands	Tillage	Organic-amended	0.5	1	0.25
				Unamended	1	1	0.5
		Zürich, Switzerland	Tillage	Organic-amended	1	0.8	0.8
				Unamended	0	0.8	0.4
	Upper-top layer (0-7.5 cm depth)	Vredepeel, the Netherlands	No-tillage	Organic-amended	0.25	1	1
				Unamended	0.25	0.75	0.5
			Tillage	Organic-amended	0.5	0.5	0.5
				Unamended	0.75	1	0.75
		Valthermond, the Netherlands	No-tillage	Organic-amended	1	0.75	0
				Unamended	1	0.25	0
		Lelystad, the Netherlands	No-tillage	Organic-amended	0.25	1	0.75
				Unamended	0.5	0.25	0
		Melle, Belgium	Tillage	Organic-amended	1	0.833333	0.833333
				Unamended	1	0.833333	0.5
		Wageningen, the Netherlands	Tillage	Organic-amended	0.5	1	0
				Unamended	1	1	0
		Zürich, Switzerland	Tillage	Organic-amended	1	1	0.6
				Unamended	0	0.6	0.4
	Sub-top layer (7.5-15 cm depth)	Vredepeel, the Netherlands	No-tillage	Organic-amended	0	0	0
				Unamended	0.25	0.75	0.75
			Tillage	Organic-amended	0.25	0.25	0
				Unamended	0.75	0.75	0.25
		Valthermond, the Netherlands	No-tillage	Organic-amended	0.5	0.75	0
				Unamended	0.5	0	0
		Lelystad, the Netherlands	No-tillage	Organic-amended	0.25	1	1
				Unamended	0	0.5	0.5
		Melle, Belgium	Tillage	Organic-amended	0.833333	0.166667	0
				Unamended	0.166667	0	0
		Wageningen, the Netherlands	Tillage	Organic-amended	0.25	1	0
				Unamended	0.75	1	0
		Zürich, Switzerland	Tillage	Organic-amended	1	0.8	0.8
				Unamended	0	0.2	0

## Sheet: Table S8
	Table S8. Results of the PERMANOVA statistical tests on the beta-diversity of the total microbial (16S), methanotrophic (pmoA), and methanogenic (mcrA) community of organic-amended versus unamended agricultural soils.
	Soil depth	Location	16S				pmoA				mcrA
			F-score	R2	Adj. p-value	Sign.	F-score	R2	Adj. p-value	Sign.	F-score	R2	Adj. p-value	Sign.
	Whole soil layer (0-15 cm depth)	Vredepeel (NT)	1.1689	0.163052	0.358		2.4289	0.288163	0.088		3.54936	0.371686	0.032	*
		Vredepeel (Til)	1.08054	0.152607	0.244		3.05536	0.337409	0.129		6.24509	0.510078	0.019	*
		Valthermond	1.21165	0.168012	0.273		4.01809	0.401084	0.029	*	3.42302	0.363262	0.027	*
		Lelystad	0.989166	0.141529	0.596		0.337277	0.0532211	0.786		0.669752	0.100416	0.918
		Melle	1.49474	0.130037	0.134		1.27928	0.113418	0.23		1.12507	0.101129	0.317
		Wageningen	1.20298	0.167011	0.217		1.09819	0.154714	0.362		1.48323	0.198207	0.113
		Zürich	18.3985	0.696952	0.007	**	7.8506	0.495287	0.009	**	10.7212	0.572677	0.005	**
		Overall	0.92782	0.0152282	0.509		2.16407	0.0348122	0.02	*	4.58654	0.0710138	0.002	**
	Upper-top layer (0-7.5 cm depth)	Vredepeel (NT)	1.15682	0.161639	0.349		6.96077	0.537064	0.042	*	3.38738	0.360844	0.038	*
		Vredepeel (Til)	0.747344	0.110761	0.589		16.3759	0.731854	0.032	*	1.78103	0.228893	0.028	*
		Valthermond	1.5412	0.204371	0.032	*	7.78196	0.564648	0.031	*	3.18516	0.346772	0.029	*
		Lelystad	0.805891	0.118411	0.83		0.362957	0.0570422	0.808		0.405342	0.0632818	0.865
		Melle	1.88222	0.158407	0.065		3.42885	0.255335	0.016	*	3.24829	0.245186	0.005	**
		Wageningen	1.87972	0.238559	0.072		0.857442	0.125038	0.837		0.865809	0.126104	0.962
		Zürich	15.0977	0.653645	0.008	**	7.37476	0.479667	0.006	**	7.94536	0.498287	0.006	**
		Overall	1.07561	0.0176112	0.369		4.84922	0.0747769	0.001	**	3.86172	0.06047	0.002	**
	Sub-top layer (7.5-15 cm depth)	Vredepeel (NT)	1.22148	0.169145	0.09		2.11198	0.260354	0.029	*	4.63129	0.435628	0.029	*
		Vredepeel (Til)	1.18426	0.16484	0.178		20.1774	0.770794	0.027	*	5.12716	0.460779	0.025	*
		Valthermond	0.845061	0.123456	0.547		6.996	0.538319	0.033	*	1.91476	0.241923	0.05	*
		Lelystad	0.876131	0.127416	0.686		0.13504	0.0220113	0.972		0.471656	0.0728803	0.948
		Melle	1.23256	0.109731	0.167		1.15038	0.103169	0.282		0.905288	0.0830137	0.609
		Wageningen	0.738328	0.109571	0.501		2.12701	0.261721	0.096		0.562257	0.0856805	1
		Zürich	15.1533	0.654477	0.008	**	5.97382	0.427501	0.01	**	6.80429	0.459616	0.006	**
		Overall	0.812476	0.0133604	0.0597		2.8549	0.0454205	0.008	**	3.92011	0.0613282	0.001	**

## Sheet: Table S9
	Table S9. Results of the Random Forest analaysis (Wilcoxon rank sum test) on differentially abundant methanotrophic (on basis of pmoA) and methanogenic (on basis of mcrA) species between the organic-amended (Oa) and unamended (Un) agricultural soils (0-15 cm depth), and their upper-top and sub-top layers (0-7.5 cm depth and 7.5-15 cm depth, respectively). Only significant differentially abundant …
	Soil depth	Location	Methanotrophic species	Treatment	Adj. p-value	Sign.	Methanogenic species	Treatment	Adj. p-value	Sign.
	Whole soil layer (0-15 cm depth)	Overall	Methylocaldum szegediense	Oa	0.00324474	**	Methanosarcina horonobensis	Oa	0.00091478	***
			USCα	Un	0.0313333	*	Methanobrevibacter millerae	Un	0.0173724	*
			Methylosinus trichosporium	Oa	0.0403988	*
		Vredepeel (NT)	USCα	Un	0.0138744	*	Methanosarcina horonobensis	Oa	0.0209213	*
			Methylocaldum marinum	Un	0.0209213	*	Methanospirillum stamsii	Oa	0.0138744	*
			Methylosinus trichosporium	Un	0.0433081	*
			Skermanella aerolata	Un	0.0201646	*
		Vredepeel (Til)	no significant differentially abundant species				Methanosarcina horonobensis	Oa	0.0209213	*
							Methanosarcina mazei	Un	0.0209213	*
							Methanosarcina barkeri	Oa	0.0383936	*
		Valthermond	USCα	Un	0.0209213	*	Methanosarcina horonobensis	Oa	0.0209213	*
			Methylocaldum tepidum	Oa	0.0138744	*	Methanosarcina mazei	Oa	0.0138744	*
			Methylocystis hirsuta	Oa	0.0138744	*	Methanobrevibacter millerae	Un	0.0179605	*
			Methylocaldum marinum	Oa	0.0472209	*
			Methylosinus trichosporium	Oa	0.0472209	*
			Crenothrix-like (amoA-pmoA)	Un	0.0179605	*
		Lelystad	no significant differentially abundant species				no significant differentially abundant species
		Melle	no significant differentially abundant species				no significant differentially abundant species
		Wageningen	Methylosinus acidophilus	Un	0.0472209	*	no significant differentially abundant species
		Zürich	Methylocaldum szegediense	Oa	0.00534568	**	Methanosarcina horonobensis	Oa	0.00902344	**
			USCα	Un	0.00902344	**	Methanosarcina mazei	Un	0.0162936	*
			TUSC	Un	0.00861071	**	Methanosarcina spelaei	Un	0.0162936	*
			Nitrosolobus multiformis	Un	0.00902344	**
			Nitrosospira lacus	Un	0.0159707	*
	Upper-top layer (0-7.5 cm depth)	Overall	Methylocaldum szegediense	Oa	1.85428e-05	***	Methanosarcina horonobensis	Oa	8.82252e-05	***
			TUSC	Oa	0.00660603	**	Methanosarcina barkeri	Oa	0.0143031	*
			Methylomagnum ishizawai	Oa	0.0403988	*
			Methylocystis echinoides	Oa	0.024354	*
			Cluster RA21-like	Oa	0.0208559	*
		Vredepeel (NT)	Methylocaldum szegediense	Oa	0.0209213	*	Methanosarcina horonobensis	Oa	0.0209213	*
			Methylocaldum marinum	Un	0.0209213	*	Methanosarcina mazei	Un	0.0209213	*
			Skermanella aerolata	Un	0.0420664	*	Methanosarcina barkeri	Oa	0.0433081	*
		Vredepeel (Til)	Methylocaldum szegediense	Oa	0.0209213	*	Methanosarcina horonobensis	Oa	0.0433081	*
			Methylocaldum marinum	Un	0.0209213	*	Methanosarcina spelaei	Un	0.0209213	*
			Methylosinus trichosporium	Un	0.0209213	*
			Skermanella aerolata	Un	0.0201646	*
		Valthermond	Methylocaldum szegediense	Oa	0.0420664	*	Methanosarcina horonobensis	Oa	0.0209213	*
			USCα	Un	0.0209213	*	Methanobrevibacter millerae	Un	0.0209213	*
			Methylocaldum tepidum	Oa	0.0138744	*
			Methylosinus trichosporium	Oa	0.0138744	*
			Crenothrix-like (amoA-pmoA)	Un	0.0201646	*
			Methylocaldum gracile	Oa	0.0472209	*
		Lelystad	no significant differentially abundant species				no significant differentially abundant species
		Melle	Methylocaldum szegediense	Oa	0.00648531	**	Methanosarcina horonobensis	Oa	0.0104056	*
			Methylocystis parvus	Un	0.0495102	*
		Wageningen	no significant differentially abundant species				no significant differentially abundant species
		Zürich	Methylocaldum szegediense	Oa	0.00705833	**	Methanosarcina horonobensis	Oa	0.00902344	**
			USCα	Un	0.00902344	**	Methanosarcina mazei	Un	0.0282801	*
			TUSC	Un	0.00534568	**
			Cluster RA21-like	Un	0.00534568	**
			Nitrosolobus multiformis	Un	0.00902344	**
			Nitrosospira lacus	Un	0.00902344	**
	Sub-top layer (7.5-15 cm depth)	Overall	Methylocaldum szegediense	Oa	0.00028121	***	Methanosarcina horonobensis	Oa	0.000869763	***
			Skermanella aerolata	Oa	0.026388	*
		Vredepeel (NT)	USCα	Un	0.0472209	*	Methanosarcina horonobensis	Oa	0.0433081	*
			Methylocaldum marinum	Un	0.0209213	*	Methanosarcina spelaei	Un	0.0433081	*
			Methylosinus trichosporium	Un	0.0209213	*	Methanosarcina barkeri	Oa	0.0201646	*
			Methylocaldum gracile	Oa	0.0420664	*	Methanobrevibacter millerae	Un	0.0209213	*
			Skermanella aerolata	Un	0.0179605	*
		Vredepeel (Til)	Methylocaldum szegediense	Oa	0.0209213	*	Methanosarcina horonobensis	Oa	0.0209213	*
			USCα	Un	0.0472209	*	Methanosarcina mazei	Un	0.0209213	*
			Methylocaldum marinum	Un	0.0209213	*	Methanosarcina barkeri	Oa	0.0209213	*
			Methylosinus trichosporium	Un	0.0209213	*	Methanobrevibacter millerae	Un	0.0433081	*
			Skermanella aerolata	Un	0.0138744	*
		Valthermond	Methylocaldum szegediense	Oa	0.0179605	*	Methanosarcina horonobensis	Oa	0.0209213	*
			USCα	Un	0.0209213	*
			Crenothrix-like (amoA-pmoA)	Un	0.0433081	*
		Lelystad	no significant differentially abundant species				Methanosarcina barkeri	Un	0.0179605	*
		Melle	Methylocystis hirsuta	Oa	0.0200224	*	no significant differentially abundant species
			Methylocystis rosea	Un	0.0222296	*
		Wageningen	no significant differentially abundant species				no significant differentially abundant species
		Zürich	Methylocaldum szegediense	Oa	0.00534568	**	Methanosarcina horonobensis	Oa	0.00902344	**
			USCα	Un	0.00902344	**	Methanosarcina mazei	Un	0.0282801	*
			TUSC	Un	0.00881586	**
			Nitrosolobus multiformis	Un	0.00902344	**
			Nitrosospira lacus	Un	0.0282801	*

## Sheet: Table S10
	Table S10. Results of the permutation test (999 unrestricted permutations) on significantly contributing factors to the observed variance in the methane uptake potential, methanotrophic community, and methanogenic community. The level of significance is indicated by an asterisk (* p≤0.05; ** p≤0.01; *** p≤0.001). The R2, if available, is only given for significantly contributing factors.
		Whole soil layer (0-15 cm depth)				Upper-top layer (0-7.5 cm depth)				Sub-top layer (7.5-15 cm depth)
	Parameter	F-score	p-value	Sign.	R2	F-score	p-value	Sign.	R2	F-score	p-value	Sign.	R2
	Methane uptake potential
	Treatment	4.8482	0.019	*		2.1576	0.105			10.6097	0.003	**
	Practice	6.0279	0.01	**		2.892	0.046	*		17.6103	0.001	***
	Treatment:Practice	4.2519	0.023	*		0.6559	0.552			1.9624	0.153
	16S copy number	9.6984	0.003	**	<0.01	15.3898	0.001	***	0.02	3.135	0.063
	total pmoA copy number	35.3131	0.001	***	0.1	24.446	0.001	***	0.15	39.7665	0.001	***	0.03
	pmoA type Ib copy number	4.8257	0.019	*	0.08	11.0655	0.001	***	0.06	4.1909	0.045	*	0.01
	pmoA type II copy number	0.4254	0.636			5.9969	0.002	**	0.23	17.3344	0.001	***	0.1
	mcrA copy number	5.055	0.019	*	0.07	2.3158	0.094			8.7902	0.005	**	0.02
	Gravimetric moisture content	3.5396	0.045	*	0.07	3.0369	0.057			12.0795	0.001	***	0.13
	Organic matter content	0.937	0.378			2.6476	0.079			3.4805	0.054
	pH	8.8063	0.003	**	0.14	15.2091	0.001	***	0.15	50.9983	0.001	***	0.27
	(NO2- + NO3-)-N content	4.7391	0.023	*	0.09	1.7571	0.164			2.1913	0.122
	Al content	0.8938	0.376			7.904	0.004	**	0.08	0.5252	0.544
	Cu content	0.6106	0.546			2.1633	0.122			0.4883	0.587
	Fe content	0.5497	0.572			2.9643	0.045	*	0.08	6.1299	0.01	**	0.03
	K content	0.8144	0.436			1.9309	0.141			4.5142	0.032	*	0.36
	Mg content	0.0417	0.986			0.4714	0.682			1.0282	0.319
	Mn content	2.4467	0.106			0.9143	0.411			5.9023	0.019	*	0.51
	Na content	0.1497	0.912			0.9952	0.396			0.4914	0.589
	Ni content	2.3939	0.122			1.4803	0.217			1.4559	0.226
	P content	0.7774	0.459			2.4131	0.092			0.3353	0.681
	S content	0.8622	0.39			1.6618	0.194			1.1656	0.31
	Zn content	0.4478	0.631			1.7008	0.177			0.5945	0.544
	Methanotrophic community (pmoA)
	Treatment	4.5088	0.008	**		5.3296	0.005	**		5.7956	0.006	**
	Practice	7.4899	0.002	**		5.1444	0.006	**		8.8621	0.001	***
	Treatment:Practice	2.1608	0.089			0.2915	0.907			1.5678	0.199
	Gravimetric moisture content	3.3315	0.03	*	<0.01	5.9997	0.004	**	<0.01	13.7199	0.001	***	0.05
	Organic matter content	0.7337	0.514			1.364	0.205			0.99	0.377
	pH	13.7736	0.001	***	0.19	17.891	0.001	***	0.2	10.0909	0.001	***	0.3
	(NO2- + NO3-)-N content	4.2932	0.009	**	0.15	10.4271	0.001	***	0.03	4.6786	0.013	*	0.31
	Al content	0.771	0.506			2.2146	0.079			0.6155	0.639
	Cu content	1.3959	0.224			1.6887	0.141			0.3807	0.821
	Fe content	1.0939	0.326			0.8371	0.457			0.7221	0.557
	K content	2.4846	0.05	*	0.3	1.8695	0.108			0.9994	0.347
	Mg content	2.0537	0.104			7.531	0.001	***	0.46	3.1834	0.024	*	0.67
	Mn content	1.1692	0.294			1.2642	0.265			0.4485	0.774
	Na content	2.2079	0.074			2.9185	0.042	*	0.21	0.7654	0.532
	Ni content	0.4488	0.752			0.2512	0.93			1.3438	0.243
	P content	1.4136	0.215			1.8604	0.138			0.2467	0.924
	S content	0.9419	0.377			1.2187	0.264			0.9323	0.399
	Zn content	0.8795	0.407			0.991	0.371			1.2686	0.254
	Methanogenic community (mcrA)
	Treatment	7.8055	0.001	***		5.9034	0.001	***		2.6847	0.029	*
	Practice	2.3791	0.033	*		3.7479	0.004	**		3.1909	0.007	**
	Treatment:Practice	1.1631	0.335			0.9293	0.458			0.7425	0.612
	Gravimetric moisture content	2.9404	0.024	*	0.01	5.0532	0.001	***	0.03	1.313	0.271
	Organic matter content	2.507	0.026	*	0.04	3.2279	0.008	**	0.04	1.1409	0.345
	pH	2.6709	0.021	*	0.09	2.6993	0.018	*	<0.01	0.7254	0.638
	(NO2- + NO3-)-N content	1.0184	0.415			2.056	0.049	*	0.02	2.0821	0.066
	Al content	0.4408	0.842			2.0971	0.06			1.0255	0.396
	Cu content	0.5823	0.698			0.8747	0.512			0.4513	0.837
	Fe content	0.36	0.908			1.1011	0.354			2.4591	0.019	*	0.04
	K content	2.0945	0.064			2.8918	0.016	*	0.04	1.3043	0.243
	Mg content	0.7256	0.627			3.1016	0.009	**	0.01	2.4132	0.041	*	0.04
	Mn content	1.8817	0.105			3.0494	0.012	*	<0.01	1.6063	0.154
	Na content	1.6124	0.135			1.9099	0.076			1.7166	0.133
	Ni content	2.9755	0.013	*	<0.01	1.9729	0.065			0.6166	0.689
	P content	2.9421	0.016	*	0.03	1.5265	0.156			1.3012	0.256
	S content	1.3022	0.236			1.6967	0.111			1.5899	0.154
	Zn content	1.4044	0.237			2.569	0.025	*	0.2	0.3564	0.922

[truncated: 2 more sheets: Table S11, Table S12]
